# Supplementary material for: Anticancer Activity of Half-Sandwich Ru, Rh and Ir Complexes with Chrysin Derived Ligands: Strong Effect of the Side Chain in the Ligand and Influence of the Metal
Source: Pharmaceutics. 2021 Sep 23;13(10):1540. doi: 10.3390/pharmaceutics13101540 (PMC8537477; doi:10.3390/pharmaceutics13101540)
Supplement: Supplementary file 1 [file pharmaceutics-13-01540-s001.zip]

Archive with 1 entries (1 files):
- pharmaceutics-1344276-supplementary.pdf
